# Supplementary material for: Saliva and plasma metabolome analysis during the five days before foaling in the mare
Source: PLoS One. 2026 Apr 1;21(4):e0344530. doi: 10.1371/journal.pone.0344530 (PMC13042699; doi:10.1371/journal.pone.0344530)
Supplement: S1 Table — (XLSX) [file pone.0344530.s001.xlsx]

## Sheet: final-publi
S1 Table. Identifications of the metabolites with their chemical shifts in ppm, their multiplicities and their corresponding identifiers according to the Metabolomics Standards Initiative (MSI).
Metabolites	Chemical Shift (ppm)	Multiplicity	HMDB	PubChem	KEGG	SMILES
(S)-3-Hydroxyisobutyric acid	1.068 ; 1.079	d	HMDB0000023	440873	C06001	C[C@@H](CO)C(O)=O
	2;472 - 2.506	m
	3.523 ; 3.533 ; 3.541 ; 3.552	dd
	3.688 ; 3.701 ; 3.706, ; 3.719	dd
2-Hydroxy-3-methylbutanoic acid	0.845 ; 0.833	d	HMDB0000407	99823
	0.976 ; 0.966	d
	3.853 ; 3.859	d
2-Hydroxybutyric acid	0.886 ; 0.899 ; 0.911	t	HMDB0000008	440864	C05984	CC[C@H](O)C(O)=O
	1.584 - 1.696	m
	4.003 ; 4.010 ; 4.012 ; 4.021	dd
2-Hydroxyisobutyrate	1.359	s	HMDB0242161	4277439	NA	CC(C)(O)C([O-])=O
2-Hydroxyvaleric acid	0.891 ; 0.903 ; 0.916	t	HMDB0001863	98009	NA	CCCC(O)C(O)=O
	1.584 - 1.696	m
	4.034 ; 4.041 ; 4.046 ; 4.053	dd
2-Oxovaleric acid	0.912 ; 0.925 ; 0.938	t	HMDB0001865	74563	C06255	CCCC(=O)C(O)=O
	2.710 (center)	t
2-Phenylpropionate	2.483 - 2.507	m	HMDB0011743	10296	NA	CC(C(O)=O)C1=CC=CC=C1
	2.885 ; 2.898 ; 2.911	dd
	7.262 - 7.286	m
	7.299 - 7.312	m
	7.362 ; 7.375 ; 7.387	tm
3-Hydroxybutyric acid	1.198 ; 1.208	d	HMDB0000011	441	C01089	C[C@@H](O)CC(O)=O
	2.290 ; 2.301 ; 2.314 ; 2.324	dd
	2.393 ; 2.405 ; 2.417 ; 2.429	dd
	4.126 - 4.180	m
3-Hydroxyisovaleric acid	1.254	s	HMDB0000754	69362	C20827	CC(C)(O)CC(O)=O
	2.369	s
5-Aminopentanoic acid	2.226 ; 2.237 ; 2.249	t	HMDB0003355	138	C00431	NCCCCC(O)=O
	1.602 - 1.710	m
	3.003 ; 3.016 ; 3.029	t
Acetamide	2.025	s	HMDB0031645	178	C06244	CC(N)=O
Acetic acid	1.921	s	HMDB0000042	176	C00033	CC(O)=O
Acetone	2.237	s	HMDB0001659	180	C00207	CC(C)=O
Anserine	2.550 ; 2.562 ; 2.573	t	HMDB0000194	112072	C01262	CN1C=NC=C1C[C@H](NC(=O)CCN)C(O)=O
	3.181 ; 3.193 ; 3.204	t
Benzoic acid	7.869 - 7.884	md	HMDB0001870	243	C00180	OC(=O)C1=CC=CC=C1
	7.543 ; 7.546 ; 7.548 ; 7.554 ; 7.558 ; 7.561 ; 7.766 ; 7.570 ; 7.573	tt
	7.476 - 7.501	mt
Betaine	3.271	s	HMDB0000043	247	C00719	C[N+](C)(C)CC(O)=O
	3.908	s
Butyric acid	0.911 ; 0.898 ; 0.886	t	HMDB0000039	264	C00246	CCCC(O)=O
	1.593 - 1.530	m
	2.172 ; 2.160 ; 2.148	t
Capric acid	0.856 ; 0.867 ; 0.878	t	HMDB0000511	2969	C01571	CCCCCCCCCC(O)=O
	1.284 - 1.307	m
	2.165 ; 2.178 ; 2.191	t
Choline	3.209	s	HMDB0000097	305	C00114	C[N+](C)(C)CCO
	3.519 - 3.535	m
	4.055 - 4.081	m
Citric acid	2.522 ; 2.547 ; 2.649 ; 2.674	dd	HMDB0000094	311	C00158	OC(=O)CC(O)(CC(O)=O)C(O)=O
Creatine	3.048	s	HMDB0000064	586	C00300	CN(CC(O)=O)C(N)=N
	3.933	s
Creatinine	3.057	s	HMDB0000562	588	C00791	CN1CC(=O)NC1=N
	4.075	s
D-Glucose	3.240 ; 3.253 ; 3.255 ; 3.269	dd	HMDB0000122	5793	C00031	OC[C@H]1O[C@@H](O)[C@H](O)[C@@H](O)[C@@H]1O
	3.394 ; 3.409 ; 3.410 ; 3.425	dd
	3.404 ; 3.419 ; 3.420 ; 3.436	dd
	3.458 - 3.488	m
	3.484 ; 3.500 ; 3.515	t
	3.532 ; 3.538 ; 3.548 ; 3.555	dd
	3.704 ; 3.179 ; 3.736	dd
	3.716 ; 3.725 ; 3.736 ; 3.746	dd
	3.757 ; 3.766 ; 3.778 ; 3.786	dd
	3.823 - 3.855	m
	3.888 ; 3.891 ; 3.908 ; 3.912	dd
	4.647 ; 4.661	d
	5.239 ; 5.245	d
Dimethyl sulfone	3.158	s	HMDB0004983	6213	C11142	CS(C)(=O)=O
Dimethylamine	2.741	s	HMDB0000087	674	C00543	CNC
D-Mannose	5.189 ; 5.192	d	HMDB0000169	185698	C00159	OC[C@H]1O[C@H](O)[C@@H](O)[C@@H](O)[C@@H]1O
	4.909 ; 4.911	d
	3.970 - 3.939	m
Ethanol	1.175 ; 1.187 ; 1.198	t	HMDB0000108	702	C00469	CCO
	3.641 ; 3.652 ; 3.664 ; 3.676	q
Formic acid	8.462	s	HMDB0000142	284	C00058	OC=O
Fumaric acid	6.523	s	HMDB0000134	444972	C00122	OC(=O)\C=C\C(O)=O
gamma-Aminobutyric acid	2.301 ; 2.314 ; 2.324	t	HMDB0000112	119	C00334	NCCCC(O)=O
	3.016 - 3.042	m
Glutamine	2.101 - 2.192	m	HMDB0000641	5961	C00064	N[C@@H](CCC(N)=O)C(O)=O
	2.411 - 2.504	m
	3.766 ; 3.778 ; 3.786	t
Glycerol	3.548 ; 3.559 ; 3.567 ; 3.578	dd	HMDB0000131	753	C00116	OCC(O)CO
	3.642 ; 3.649 ; 3.662 ; 3.669	dd
	3.789 - 3.808	m
Glycine	3.563	s	HMDB0000123	750	C00037	NCC(O)=O
Hippuric acid	7.830 - 7.850	m	HMDB0000714	464	C01586	OC(=O)CNC(=O)C1=CC=CC=C1
	7.629 - 7.658	m
	7.544 ; 7.557 ; 7.570	t
	3.957 ; 3.966	d
Histidine	7.857 et 7.858	d	HMDB0000177	6274	C00135	N[C@@H](CC1=CN=CN1)C(O)=O
	7.089	s
	3.121, 3.135, 3.148 et 3.161	dd
Homovanillic acid	6.879 ; 6.891	d	HMDB0000118	1738	C05582	COC1=C(O)C=CC(CC(O)=O)=C1
	6.951	d
	6.752 ; 6.756 ; 6.767 ; 6.770	dd
	3.873	s
	3.458	s
Isobutyric acid	1.060 et 1.071	d	HMDB0001873	6590	C02632	CC(C)C(O)=O
Isocaproic acid	1.468 - 1.431	m	HMDB0000689	12587	NA	CC(C)CCC(O)=O
	0.878 ; 0,889	d
	1.559 - 1.494	m
	2.199 - 2.173	m
Isoleucine	0.931, 0.944 et 0.956	t	HMDB0000172	6306	C00407	CC[C@H](C)[C@H](N)C(O)=O
	1.009 ; 1.021	d
	1,306 - 1.231	m
Isopropyl alcohol	1.172 ; 1.182	d	HMDB0000863	3776	C01845	CC(C)O
Isovaleric acid	2.001 -1.935	m	HMDB0000718	10430	C08262	CC(C)CC(O)=O
	0.909 ; 0.920	d
	2.052 ; 2.065	d
Ketoleucine	0.937 ; 0.948	d	HMDB0000695	70	C00233	CC(C)CC(=O)C(O)=O
	2.610 ; 2.622	d
Lactic acid	1.326 ; 1.338	d	HMDB0000190	107689	C00186	C[C@H](O)C(O)=O
	4.097 ; 4.109 ; 4.120 ; 4.132	q
L-Alanine	1.479 ; 1.491	d	HMDB0000161	5950	C00041	C[C@H](N)C(O)=O
	3.769 ; 3.781 ; 3.793 ; 3.805	q
L-Arginine	3.237; 3.247 ; 3.259	t	HMDB0000517	6322	C00062	N[C@@H](CCCNC(N)=N)C(O)=O
	1.610 ; 1.772	m
	3.769 ; 3.779 ; 3.789	t
L-Asparagine	2.850 ; 2.862 ; 2.878 ; 2.890	dd	HMDB0000168	6267	C00152	N[C@@H](CC(N)=O)C(O)=O
	2.935 ; 2.942 ; 2.963 ; 2.971	dd
	3.990 ; 3.997 ; 4.003 ; 4.010	dd
Leucine	0.956 ; 0.966 ; 0.976	dd	HMDB0000687	6106	C00123	CC(C)C[C@H](N)C(O)=O
	1.665 ; 1.772	m
L-Threonine	1.330 ; 1.341	d	HMDB0000167	6288	C00188	C[C@@H](O)[C@H](N)C(O)=O
	3.586 ; 3.594	d
	4.233 - 4.274	m
L-Tryptophan	7.734 ; 7.736 ; 7.737 ; 7.748 ; 7.749 ; 7.751	dt	HMDB0000929	6305	C00078	N[C@@H](CC1=CNC2=C1C=CC=C2)C(O)=O
	7.544 ; 7.557	d
	7.329	s
	7.276 - 7.304	m
	7.192- 7.220	m
	4.053 ; 4.061 ; 4.067 ; 4.075	dd
L-Tyrosine	7.192 ; 7.206	d	HMDB0000158	6057	C00082	N[C@@H](CC1=CC=C(O)C=C1)C(O)=O
	6.902 ; 6.917	d
L-Valine	0.990 et 1.002	d	HMDB0000883	6287	C00183	CC(C)[C@H](N)C(O)=O
	1.041 et 1.053	d
	2.252 - 2.305	m
	3.612 ; 3.619	d
Malic acid	2.349 ; 2.365 ; 2.374 ; 2.390	dd	HMDB0000156	222656	C00149	O[C@@H](CC(O)=O)C(O)=O
	2.658 ; 2.663 ; 2.683 ; 2.689	dd
	4.302 ; 4.307 ; 4.319 ; 4.323	dd
Methanol	3.358	s	HMDB0001875	887	C00132	CO
Methionine	2.141	s	HMDB0000696	6137	C00073	CSCC[C@H](N)C(O)=O
	2.112 - 2.160	m
	2.175 - 2.234	m
	2.636 ; 2.649 ; 2.661	t
	3.852 ; 3.859 ; 3.863 ; 3.873	dd
Methylamine	2.601	s	HMDB0000164	6329	C00218	CN
Methylsuccinic acid	1.098 ; 1.109	d	HMDB0001844	6950476	C08645	C[C@@H](CC(O)=O)C(O)=O
myo-Inositol	3.268 ; 3.286 ; 3.302	t	HMDB0000211	NA	C00137	O[C@H]1[C@H](O)[C@@H](O)[C@H](O)[C@H](O)[C@@H]1O
	3.530 ; 3.535 ; 3.547 ; 3.551	dd
	3.612 ; 3.627 ; 3.642	t
	4.064 ; 4.071 ; 4.075	t
N,N Dimethylglycine	2.932	s	NA	NA	NA	NA
Nicotinic acid	8.942 ; 8.943 ; 8.946 ; 8.947	dd	HMDB0001488	938	C00253	OC(=O)C1=CN=CC=C1
	8.611 ; 8.614 ; 8.619 ; 8.622	dd
	8.246 ; 8.248 ; 8.252 ; 8.259 ; 8.262 ; 8.265	td
	7.515 ; 7.518 ; 7.524 ; 7.526 ; 7.530 ; 7.532 ; 7.538 ; 7.540	qd
Ornithine	3.045 ; 3.057 ; 3.070	t	HMDB0000214	6262	C00077	NCCC[C@H](N)C(O)=O
	3.779 ; 3.789 ; 3.799	t
Phenylalanine	7.418 - 7.447	m	HMDB0000159	6140	C00079	N[C@@H](CC1=CC=CC=C1)C(O)=O
	7.369 - 7.396	m
	7.329 - 7.344	m
	3.990 - 4.012	dd
Phosphocreatine	3.040	s	HMDB0001511	587	C02305	CN(CC(O)=O)C(=N)NP(O)(O)=O
	3.968	s
Phthalic acid	7.473 - 7.488	m	HMDB0002107	1017	C01606	OC(=O)C1=CC=CC=C1C(O)=O
	7.408 - 7.423	m
p-Hydroxyphenylacetic acid	7.164 ; 7.178	dm	HMDB0000020	127	C00642	OC(=O)CC1=CC=C(O)C=C1
	6.850 ; 6.864	dm
Propionic acid	1.046 ; 1.059 ; 1.071	t	HMDB0000237	1032	C00163	CCC(O)=O
	2.165 ; 2.178 ; 2.191 ; 2.203	q
Pyridoxine	7.668	s	HMDB0000239	1054	C00314	CC1=C(O)C(CO)=C(CO)C=N1
	2.467	s
Pyruvic acid	2.377	s	HMDB0000243	1060	C00022	CC(=O)C(O)=O
Serine	3.839 ; 3.844 ; 3.849 ; 3.853	dd	HMDB0000187	5951	C00065	N[C@@H](CO)C(O)=O
	3.937 ; 3.947 ; 3.957 ; 3.967	dd
	3.986 ; 3.992 ; 4.006 ; 4.012	dd
Succinic acid	2.406	s	HMDB0000254	1110	C00042	OC(=O)CCC(O)=O
Taurine	3.262, 3.272 et 3.284	t	HMDB0000251	1123	C00245	NCCS(O)(=O)=O
	3.412, 3.424, 3.435	t
Thymine	1.873 et 1.875		HMDB0000262	1135	C00178	CC1=CNC(=O)NC1=O
	7.380 - 7.382
trans-Aconitic acid	6.586	d	HMDB0000958	444212	C02341	OC(=O)C\C(=C/C(O)=O)C(O)=O
	3.450	d
Tyramine	7.206 ; 7.219	dm	HMDB0000306	5610	C00483	NCCC1=CC=C(O)C=C1
	6.905 ; 6.920	dm
	3.235 ; 3.247 ; 3.259	t
	2.921 ; 2.933 ; 2.947	t
Uracil	5.801 ; 5.814	d	HMDB0000300	1174	C00106	O=C1NC=CC(=O)N1
	7.543 ; 7.556	d
Uridine	7.874 ; 7.887	d	HMDB0000296	6029	C00299	OC[C@H]1O[C@H]([C@H](O)[C@@H]1O)N1C=CC(=O)NC1=O
	5.922 ; 5.930	d
	5.901 ; 5.915	d
	4.228 ; 4.237 ; 4.247	t
Valeric acid	0.905 ; 0.893 ; 0.881	t	HMDB0000892	7991	C00803	CCCCC(O)=O
	1.321 - 1.275	m
	1.556 - 1.505	m
	2.196 ; 2.184 ; 2.172	t
